# Supplementary material for: Whole genome sequencing reveals genomic diversity and evidence of hybridization in Moroccan Leishmania infantum strains
Source: Front Cell Infect Microbiol. 2026 Jul 9;16:1872182. doi: 10.3389/fcimb.2026.1872182 (PMC13391326; doi:10.3389/fcimb.2026.1872182)
Supplement: Supplementary file 1 [file Table1.xlsx]

## Sheet: Supplementary 1
The amplified genes for each pair of the samples
gene_id	chr	start	end	NMC_LEM00	NMC_LU22	gene_function
LINF_020006900	LinJ02	90963	92927	1.095	1.96	phosphoglycan_beta_1_-3_galactosyltransferase
LINF_020007000	LinJ02	99643	101961	1.165	2.102	phosphoglycan_beta_1_-3_galactosyltransferase
LINF_060018700	LinJ06	505857	506381	0.633	1.021	hypothetical_protein
LINF_080011900	LinJ08	289983	290597	0.797	3.046	amastin-like_protein
LINF_080012000	LinJ08	295607	296212	1.575	3.805	amastin-like_protein
LINF_080012400	LinJ08	313960	314571	1.031	1.676	amastin-like_protein
LINF_090007000	LinJ09	70967	71341	0.703	1.324	Autophagy_protein_Atg8_ubiquitin_like_-__putative
LINF_120013800	LinJ12	429628	430095	0.584	1.177	hypothetical_protein_-_conserved
LINF_140017500	LinJ14	506877	520442	0.48	0.775	kinesin_K39_-_putative
LINF_140021300	LinJ14	648983	649918	0.913	1.465	glutathione-S-transferase/glutaredoxin_-_putative
LINF_150009100	LinJ15	141505	141831	0.34	1.074	60S_acidic_ribosomal_protein_-_putative
LINF_150009200	LinJ15	142596	142922	0.461	0.974	60S_acidic_ribosomal_protein_-_putative
LINF_180018100	LinJ18	520633	521595	0.684	1.729	Mitochondrial_carrier_protein_-_putative
LINF_190005200	LinJ19	5171	5494	0.974	1.619	histone_H2B
LINF_190006900	LinJ19	55617	56570	0.759	1.231	ADP-_ATP_carrier_protein_1_-_mitochondrial_precursor_-_putative
LINF_190013300	LinJ19	349592	349969	0.329	0.748	ATG8/AUT7/APG8/PAZ2_-_putative
LINF_190013500	LinJ19	351766	352143	0.32	0.773	ATG8/AUT7/APG8/PAZ2_-_putative
LINF_190013700	LinJ19	353947	354192	0	0.147	ATG8/AUT7/APG8/PAZ2_-_putative
LINF_200007800	LinJ20	101585	102646	0.702	1.132	Enkuring_domain-containig_protein
LINF_200015600	LinJ20	440010	441086	0.934	1.495	UDP-galactose_transporter_-_putative
LINF_220009300	LinJ22	172202	183814	0.335	0.638	hypothetical_protein_-_conserved
LINF_220009500	LinJ22	187388	191371	0.081	0.453	hypothetical_protein_-_conserved
LINF_220009600	LinJ22	191828	194074	0.344	0.651	hypothetical_protein_-_conserved
LINF_220010100	LinJ22	220384	220842	0.824	1.297	40S_ribosomal_protein_S15_-_putative
LINF_220012500	LinJ22	308823	309905	0.556	1.16	3'a2rel-related_protein
LINF_220012600	LinJ22	313306	315237	0.152	0.551	hypothetical_protein_-_conserved
LINF_220013900	LinJ22	377599	378243	0.563	1.061	hypothetical_protein_-_conserved
LINF_220017400	LinJ22	536765	538066	0.802	1.359	adaptor_complex_AP-1_medium_subunit_-_putative
LINF_230018700	LinJ23	512504	513247	0.029	0.799	hydrophilic_acylated_surface_protein_b
LINF_230018800	LinJ23	514920	515093	0.436	0.866	small_hydrophilic_endoplasmic_reticulum-associated_protein_(sherp)
LINF_240008300	LinJ24	110268	111674	0.984	2.526	UDP-galactose_transporter_-_putative
LINF_250015900	LinJ25	376522	378852	0.942	1.513	hypothetical_protein_-_conserved
LINF_260013100	LinJ26	232215	232739	0.943	2.002	type_II_(glutathione_peroxidase-like)_tryparedoxin_peroxidase
LINF_270008000	LinJ27	75847	76299	0.667	1.233	Acyl_carrier_protein_-_mitochondrial_-_putative
LINF_280010700	LinJ28	202096	203796	0.588	1.108	major_surface_protease_gp63_-_putative
LINF_280010800	LinJ28	205777	207477	0.567	1.149	major_surface_protease_gp63_-_putative
LINF_280035000	LinJ28	1080561	1082525	0.574	0.922	hsp70
LINF_280035100	LinJ28	1084150	1086114	0.488	0.83	hsp70
LINF_290005400	LinJ29	14538	16556	1.076	2.216	hypothetical_protein_-_conserved
LINF_290005500	LinJ29	17470	18660	1.174	2.154	tryptophanyl-tRNA_synthetase_-_putative
LINF_290019700	LinJ29	583929	584180	0.929	1.806	hypothetical_protein
LINF_290020600	LinJ29	667216	667713	0.726	1.193	clathrin_coat_assembly_protein_ap19_-_putative
LINF_290021500	LinJ29	716580	718526	0.543	0.882	Nodulin-like/Major_Facilitator_Superfamily_-_putative
LINF_290021600	LinJ29	724275	726245	0.463	0.746	Nodulin-like/Major_Facilitator_Superfamily_-_putative
LINF_290021700	LinJ29	731994	733964	0.454	0.775	Nodulin-like/Major_Facilitator_Superfamily_-_putative
LINF_290029000	LinJ29	997295	998725	0.945	1.495	Leucine_Rich_Repeat/Leucine_rich_repeat_-_putative
LINF_290031500	LinJ29	1097742	1099514	0.261	0.908	kinesin_-_putative
LINF_290031600	LinJ29	1101238	1103007	0.501	1.139	kinesin_-_putative
LINF_290032300	LinJ29	1132561	1133223	1.071	1.675	60S_ribosomal_protein_L13_-_putative
LINF_290032400	LinJ29	1134594	1135256	1.093	1.855	60S_ribosomal_protein_L13_-_putative
LINF_300005400	LinJ30	11706	12131	0.769	1.257	Uncharacterised_protein_family_(UPF0220)_-_putati ve
LINF_300007700	LinJ30	81341	82525	0.828	1.315	AUT2/APG4/ATG4_cysteine_peptidase_-_putative
LINF_300019700	LinJ30	488180	488707	0.952	1.649	ama1_protein_-_putative
LINF_300019800	LinJ30	491949	492893	0.414	2.118	hypothetical_protein
LINF_300019900	LinJ30	498123	499067	0.614	2.185	hypothetical_protein
LINF_300037900	LinJ30	1177420	1177845	0.607	1.138	hypothetical_protein_-_conserved
LINF_310033500	LinJ31	1281229	1283700	1.063	1.648	hypothetical_protein_-_conserved
LINF_310033550	LinJ31	1285337	1286740	1.067	1.982	hypothetical_protein_-_conserved
LINF_310040900	LinJ31	1520787	1521089	0.36	1.082	histone_H4
LINF_310041000	LinJ31	1523001	1525451	0.391	1.084	phosphoglycan_beta_1_-3_galactosyltransferase_4
LINF_320031400	LinJ32	964911	965129	0.721	1.28	hypothetical_protein
LINF_330008100	LinJ33	92996	93397	0.657	1.083	hypothetical_protein_-_conserved
LINF_330008800	LinJ33	111186	112568	0.641	1.022	beta-galactofuranosyltransferase-like_protein
LINF_330013000	LinJ33	244883	245263	0.626	1.038	paraflagellar_rod_component_-_putative
LINF_330013200	LinJ33	248151	249620	0.737	1.176	hypothetical_protein_-_conserved
LINF_330027000	LinJ33	781304	782074	0.846	1.442	hypothetical_protein_-_conserved
LINF_340015400	LinJ34	423898	424494	0.081	1.195	amastin-like_surface_protein_-_putative
LINF_340019500	LinJ34	593967	594245	0.496	0.808	hypothetical_protein_-_conserved
LINF_340051100	LinJ34	1817388	1818050	1.045	1.68	20s_proteasome_beta_7_subunit_-_(putative)
LINF_340051200	LinJ34	1818760	1819098	0.996	2.266	NADHubiquinone_oxidoreductase_complex_I_subunit_-_putative
LINF_340051300	LinJ34	1819681	1820370	1.163	1.98	quinonoid_dihydropteridine_reductase
LINF_340051400	LinJ34	1820900	1821562	0.942	1.852	20s_proteasome_beta_7_subunit_-_(putative)
LINF_350005100	LinJ35	5642	5944	0.992	1.625	histone_H4
LINF_350009200	LinJ35	119741	120535	1.009	1.793	40S_ribosomal_protein_S3A_-_putative
LINF_350009300	LinJ35	121603	122397	0.983	1.749	40S_ribosomal_protein_S3A_-_putative
LINF_350016000	LinJ35	428490	431081	0.698	1.181	oligosaccharyl_transferase_subunit_-_putative
LINF_350016100	LinJ35	433877	436276	0.588	1.035	oligosaccharyl_transferase_subunit_-_putative
LINF_350023700	LinJ35	698982	699899	1.278	2.964	60S_ribosomal_protein_L5_-_putative
LINF_350023800	LinJ35	700865	701782	1.874	3.284	60S_ribosomal_protein_L5_-_putative
LINF_350023900	LinJ35	702749	703666	1.494	2.835	60S_ribosomal_protein_L5_-_putative
LINF_350059400	LinJ35	1994618	1995397	0.772	1.268	hypothetical_protein_-_conserved
LINF_360036600	LinJ36	1202027	1202440	0.85	1.974	40S_ribosomal_protein_S24e
LINF_360036700	LinJ36	1203291	1203704	0.977	1.589	40S_ribosomal_protein_S24e
LINF_360063300	LinJ36	2119656	2119919	0.781	1.233	hypothetical_protein
LINF_360074900	LinJ36	2532482	2533276	0.619	1.032	Protein_of_uncharacterised_function_(DUF2962)_-_p utative
gene_id	chr	start	end	NMC_ERR524883	NMC_SLH16	gene_function
LINF_020006900	LinJ02	90963	92927	1.043	3.175	phosphoglycan_beta_1_-3_galactosyltransferase
LINF_020007000	LinJ02	99643	101961	1.086	3.651	phosphoglycan_beta_1_-3_galactosyltransferase
LINF_040007000	LinJ04	59356	61485	1.009	1.921	surface_antigen-like_protein
LINF_080011900	LinJ08	289983	290597	0.516	1.131	amastin-like_protein
LINF_080012400	LinJ08	313960	314571	0.553	1.22	amastin-like_protein
LINF_090018200	LinJ09	437003	438808	0.581	0.942	translation_initiation_factor_EIF-2B_gamma_subunit_putative
LINF_090019700	LinJ09	482284	489135	0.603	1.134	ATP-dependent_helicase_-__putative
LINF_090019800	LinJ09	490752	497057	0.525	1.146	ATP-dependent_helicase_-__putative
LINF_100015600	LinJ10	437645	438124	0.893	1.476	FKBP-type_peptidyl-prolyl_cis-trans_isomerase_-_putative
LINF_100020800	LinJ10	569112	570062	0.853	1.697	Protein_of_uncharacterised_function_(DUF1861)_p utative
LINF_110017300	LinJ11	453295	453738	1.093	1.76	60S_ribosomal_protein_L28_-_putative
LINF_110017400	LinJ11	454992	456002	0.959	2.28	hypothetical_protein_-_conserved
LINF_110017500	LinJ11	457035	457478	0.976	2.019	60S_ribosomal_protein_L28_-_putative
LINF_120013000	LinJ12	397926	399245	1.261	2.161	hypothetical_protein_-_conserved
LINF_130007700	LinJ13	90950	92305	0.928	1.45	alpha_tubulin
LINF_130007800	LinJ13	93264	94619	0.895	1.724	alpha_tubulin
LINF_130008000	LinJ13	97892	99247	0.884	1.558	alpha_tubulin
LINF_130008100	LinJ13	100207	101562	0.871	1.537	alpha_tubulin
LINF_130008200	LinJ13	102521	103876	0.815	1.472	alpha_tubulin
LINF_130008300	LinJ13	104835	106190	0.814	1.473	alpha_tubulin
LINF_130008400	LinJ13	107150	108505	0.833	1.522	alpha_tubulin
LINF_130008500	LinJ13	109464	110819	0.799	1.495	alpha_tubulin
LINF_130008600	LinJ13	111779	113134	0.811	1.608	alpha_tubulin
LINF_130008700	LinJ13	114094	115449	0.892	1.472	alpha_tubulin
LINF_130008800	LinJ13	116409	117764	0.829	1.43	alpha_tubulin
LINF_150009900	LinJ15	166269	167255	1.718	2.878	hypothetical_protein
LINF_150010000	LinJ15	167561	175447	2.508	4.031	tb-292_membrane_associated_protein-like_protein
LINF_150010100	LinJ15	175506	176288	1.183	2.24	hypothetical_protein
LINF_150010200	LinJ15	176369	177937	1.442	2.422	tb-292_membrane_associated_protein-like_protein
LINF_150010300	LinJ15	177981	186200	2.31	3.73	tb-292_membrane_associated_protein-like_protein
LINF_150010400	LinJ15	186777	187592	0.479	1.053	hypothetical_protein
LINF_190019400	LinJ19	597094	598125	0.842	1.627	glycerol_uptake_protein_-_putative
LINF_220021000	LinJ22	664742	665152	0.704	1.287	hypothetical_protein
LINF_250019300	LinJ25	512446	512700	0.706	1.157	RNA_polymerase_subunit_RPB10_-_putative
LINF_250022000	LinJ25	612567	612875	0.834	1.31	Tim10/DDP_family_zinc_finger_containing_protein_putative
LINF_250030100	LinJ25	840793	841683	0.685	1.095	Pex2_/_Pex12_amino_terminal_region/Zinc_finger_-_C3HC4_type_(RING_finger)/Ring_finger_domain/zincRING_finger_domain/Anaphasepromoting_complex_subunit_11_ RINGH2_finger_containing_protein_putative
LINF_260025500	LinJ26	765281	765565	0.733	1.183	hypothetical_protein_-_conserved
LINF_260028900	LinJ26	902232	902615	0.755	1.209	60S_ribosomal_protein_L35_-_putative
LINF_270010700	LinJ27	222985	223308	0.256	0.46	hypothetical_protein
LINF_270011000	LinJ27	226270	226704	0.183	0.334	hypothetical_protein_-_conserved
LINF_270022600	LinJ27	711294	712739	0.76	1.729	amino_acid_transporter_-_putative
LINF_270022650	LinJ27	717033	718028	1.156	1.906	diacylglycerol_acyltransferase_-_putative
LINF_270022700	LinJ27	719073	720374	0.927	1.87	hypothetical_protein_-_conserved
LINF_290007200	LinJ29	78100	78747	0.79	1.239	hypothetical_protein_-_conserved
LINF_290011700	LinJ29	250170	250586	0.794	1.276	hypothetical_protein_-_conserved
LINF_290019400	LinJ29	560916	561497	0.988	1.665	Amastin_surface_glycoprotein_-_putative
LINF_29001960	LinJ29	580050	580667	0.89	1.724	Histonebinding_protein_RBBP4_or_subunit_C_of_CAF1_ complex /WD_domain_-_G-beta_repeat_-_putative
LINF_300015000	LinJ30	310255	312540	0.999	2.182	Spc97_/_Spc98_family_-_putative
LINF_300015100	LinJ30	313563	315509	1.076	2.127	Histonebinding_protein_RBBP4_or_subunit_C_of_CAF_complex /WD_domain_-_G-beta_repeat_-_putative
LINF_300020200	LinJ30	517139	518089	0.888	2.699	p1/s1_nuclease
LINF_310009800	LinJ31	152089	152688	0.953	5.436	Amastin_surface_glycoprotein_-_putative
LINF_310015300	LinJ31	359503	360159	0.797	1.33	hypothetical_protein_-_conserved
LINF_320024000	LinJ32	710123	710710	0.998	1.679	iron_superoxide_dismutase_-_putative
LINF_340015500	LinJ34	432678	433307	0.664	1.136	amastin-like_protein
LINF_340015600	LinJ34	437101	437694	0.564	1.029	Amastin_surface_glycoprotein_-_putative
LINF_340024500	LinJ34	815827	816405	0.607	1.723	amastin-like_surface_protein_-_putative
LINF_340024600	LinJ34	818594	819172	0.795	1.425	amastin-like_surface_protein_-_putative
LINF_340024700	LinJ34	821362	821562	0.651	1.155	amastin-like_surface_protein_-_putative
LINF_340024800	LinJ34	824128	824706	0.656	1.521	amastin-like_surface_protein_-_putative
LINF_340037400	LinJ34	1365949	1368180	0.988	1.551	exosome_subunit_rrp6p_homologue_-_putative
LINF_340037500	LinJ34	1369797	1371437	0.964	1.662	phosphatidylinositol_4-phosphate_5-kinase_alpha_-_putative
LINF_340037700	LinJ34	1377209	1377982	1.067	1.681	AAA_domain_containing_protein_-_putative
LINF_340037900	LinJ34	1385557	1387788	0.963	1.498	exosome_subunit_rrp6p_homologue_-_putative
LINF_340038000	LinJ34	1389405	1391045	1.039	1.695	phosphatidylinositol_4-phosphate_5-kinase_alpha_-_putative
LINF_350010100	LinJ35	156280	159228	4.819	9.095	proteophosphoglycan_ppg3_-_putative
LINF_350010200	LinJ35	168216	175547	14.701	26.075	proteophosphoglycan_ppg3_-_putative
LINF_360006800	LinJ36	53431	55968	1.316	2.103	elongation_factor_2
LINF_360006900	LinJ36	57061	59598	1.434	2.333	elongation_factor_2
LINF_360007100	LinJ36	64322	66859	1.357	2.226	elongation_factor_2
LINF_360022500	LinJ36	631749	632096	0.706	1.165	universal_minicircle_sequence_binding_protein
Gene_id	chro	start	end	NMC_FA23	NMC_LC_86	gene_function
LINF_020005100	LinJ02	7751	8053	0.517	1.162	histone_H4
LINF_080011900	LinJ08	289983	290597	1.329	2.432	amastin-like_protein
LINF_080012950	LinJ08	343034	343615	1.215	2.295	amastin-like_protein
LINF_090007100	LinJ09	72558	72932	0.61	1.339	Autophagy_protein_Atg8_ubiquitin_like_-__putative
LINF_120013100	LinJ12	402010	403503	0.53	1.037	promastigote_surface_antigen_38S
LINF_120014100	LinJ12	440748	441215	1.734	2.707	hypothetical_protein_-_conserved
LINF_120014200	LinJ12	441320	441805	1.301	2.546	hypothetical_protein_-_conserved
LINF_120014500	LinJ12	450545	451012	0.69	2.628	hypothetical_protein_-_conserved
LINF_120014600	LinJ12	451117	451827	0.307	3.119	hypothetical_protein_-_conserved
LINF_120014700	LinJ12	452302	453693	0.625	3.172	surface_antigen_protein_2_-_putative
LINF_120014800	LinJ12	455588	456073	0.807	2.903	hypothetical_protein_-_conserved
LINF_130016200	LinJ13	394795	395064	0.712	1.139	DNA-directed_RNA_polymerase_I_subunit_-_putative
LINF_140008900	LinJ14	131420	132352	0.714	1.749	hypothetical_protein_-_conserved
LINF_140010300	LinJ14	183097	183924	0.716	1.173	hypothetical_protein_-_conserved
LINF_150018800	LinJ15	475190	475762	0.613	1.096	tryparedoxin_peroxidase
LINF_170022200	LinJ17	687683	688414	0.648	1.156	hypothetical_protein_-_conserved
LINF_190018700	LinJ19	568813	570051	0.248	0.985	glycerol_uptake_protein_-_putative
LINF_190018800	LinJ19	572528	575050	0.129	0.694	glycerol_uptake_protein_-_putative
LINF_190018900	LinJ19	577770	579824	0.289	0.942	glycerol_uptake_protein_-_putative
LINF_190019000	LinJ19	580846	582942	0.237	0.83	glycerol_uptake_protein_-_putative
LINF_190019100	LinJ19	585430	587940	0.158	0.646	glycerol_uptake_protein_-_putative
LINF_190019200	LinJ19	590657	592711	0.295	1.02	glycerol_uptake_protein_-_putative
LINF_190019300	LinJ19	593736	596069	0.257	0.817	glycerol_uptake_protein_-_putative
LINF_190019400	LinJ19	597094	598125	0.304	0.809	glycerol_uptake_protein_-_putative
LINF_190019500	LinJ19	598134	599426	0.371	0.924	glycerol_uptake_protein_-_putative
LINF_190019600	LinJ19	600451	602784	0.346	1.19	glycerol_uptake_protein_-_putative
LINF_220012400	LinJ22	305238	307790	0.204	0.485	hypothetical_protein_-_conserved
LINF_220017900	LinJ22	552872	553561	0.294	1.124	ChaC-like_protein_-_putative
LINF_230017000	LinJ23	429693	431333	0.272	0.697	sucrose_hydrolase-like_protein
LINF_230017100	LinJ23	449283	450941	0.212	0.672	sucrose_hydrolase-like_protein
LINF_230018900	LinJ23	516679	516921	0.457	0.935	hydrophilic_acylated_surface_protein_a
LINF_240008300	LinJ24	110268	111674	1.249	2.508	UDP-galactose_transporter_-_putative
LINF_250028400	LinJ25	804905	805804	0.642	1.023	succinyl-CoA_synthetase_alpha_subunit_-_putative
LINF_260021400	LinJ26	590844	591107	0.378	0.869	40S_ribosomal_protein_S33_-_putative
LINF_260021500	LinJ26	591781	592044	0.689	1.148	40S_ribosomal_protein_S33_-_putative
LINF_270007100	LinJ27	52720	53664	0.577	1.035	hypothetical_protein_-_conserved
LINF_270007300	LinJ27	56981	57925	0.599	1.01	hypothetical_protein__conserved
LINF_270007400	LinJ27	58760	59323	0.526	0.992	hypothetical_protein_-_conserved
LINF_270018800	LinJ27	576328	576636	0.326	1.094	putative_histone_H1
LINF_270020800	LinJ27	650250	652994	0.415	0.76	hypothetical_protein_-_conserved
LINF_270021000	LinJ27	657470	660214	0.399	0.719	hypothetical_protein_-_conserved
LINF_270021100	LinJ27	661649	662296	0.429	0.75	Snf7_-_putative
LINF_270021200	LinJ27	664691	667435	0.36	0.718	hypothetical_protein_-_conserved
LINF_270028500	LinJ27	986455	986967	0.61	1.099	hypothetical_protein_-_conserved
LINF_280010800	LinJ28	205777	207477	0.574	1.113	major_surface_protease_gp63_-_putative
LINF_280020700	LinJ28	561059	561850	0.842	1.373	Qa-SNARE_protein
LINF_280025700	LinJ28	750158	751546	0.23	1.562	Zinc_transporter_3_-_putative
LINF_280025800	LinJ28	763158	764546	0.173	1.664	Zinc_transporter_3_-_putative
LINF_290019500	LinJ29	573647	574264	0.319	0.997	Amastin_surface_glycoprotein_-_putative
LINF_290019700	LinJ29	583929	584180	0.853	1.953	hypothetical_protein
LINF_300024000	LinJ30	677000	678496	1	1.573	succinyl-coa:3-ketoacid coenzyme_a_transferas_like_protein
LINF_310033550	LinJ31	1285337	1286740	1.113	1.828	hypothetical_protein_-_conserved
LINF_320025100	LinJ32	749099	750505	0.628	1.061	Vitamin_B6_photo-protection_and_homoeostasis_-_putative
LINF_340015500	LinJ34	432678	433307	0.133	0.51	amastin-like_protein
LINF_340015600	LinJ34	437101	437694	0.314	0.659	Amastin_surface_glycoprotein_-_putative
LINF_340015700	LinJ34	441482	442075	0.248	0.982	Amastin_surface_glycoprotein_-_putative
LINF_340015800	LinJ34	445859	446494	0.329	0.676	amastin-like_protein
LINF_340015900	LinJ34	450278	450913	0.264	0.691	amastin-like_protein
LINF_340023000	LinJ34	745977	746594	0.383	0.715	Amastin_surface_glycoprotein_-_putative
LINF_340023100	LinJ34	749231	749848	0.357	0.722	Amastin_surface_glycoprotein_-_putative
LINF_340023200	LinJ34	752488	753105	0.364	0.684	Amastin_surface_glycoprotein_-_putative
LINF_340024500	LinJ34	815827	816405	0.24	0.573	amastin-like_surface_protein_-_putative
LINF_340024600	LinJ34	818594	819172	0.373	0.669	amastin-like_surface_protein_-_putative
LINF_340024700	LinJ34	821362	821562	0.126	0.4	amastin-like_surface_protein_-_putative
LINF_340024800	LinJ34	824128	824706	0.252	0.655	amastin-like_surface_protein_-_putative
LINF_340034400	LinJ34	1246468	1247055	1.242	2.713	Amastin_surface_glycoprotein_-_putative
LINF_340037400	LinJ34	1365949	1368180	0.552	0.945	exosome_subunit_rrp6p_homologue_-_putative
LINF_340037500	LinJ34	1369797	1371437	0.603	1.045	phosphatidylinositol_4-phosphate_5-kinase_alpha_-_putative
LINF_340037600	LinJ34	1373158	1374066	0.436	0.965	hypothetical_protein_-_conserved
LINF_340037700	LinJ34	1377209	1377982	0.597	1.293	AAA_domain_containing_protein_-_putative
LINF_340037900	LinJ34	1385557	1387788	0.583	0.953	exosome_subunit_rrp6p_homologue_-_putative
LINF_340038000	LinJ34	1389405	1391045	0.61	1.109	phosphatidylinositol_4-phosphate_5-kinase_alpha_-_putative
LINF_340038100	LinJ34	1392482	1393675	0.647	1.215	hypothetical_protein_-_conserved
LINF_350005000	LinJ35	1284	3371	0.661	1.058	phosphoglycan_beta_1
LINF_350016100	LinJ35	433877	436276	0.665	1.171	oligosaccharyl_transferase_subunit_-_putative
LINF_350023700	LinJ35	698982	699899	1.084	2.734	60S_ribosomal_protein_L5_-_putative
LINF_350023800	LinJ35	700865	701782	1.546	2.719	60S_ribosomal_protein_L5_-_putative
LINF_350023900	LinJ35	702749	703666	1.299	2.43	60S_ribosomal_protein_L5_-_putative
LINF_350056300	LinJ35	1916375	1916890	0.998	2.135	hypothetical_protein_-_conserved

## Sheet: Supplementary 2
The depleted genes for each pair of the samples
gene_id	chro	start	end	NMC ERR524883	NMCSLH16	gene_function
LINF_100013850	LinJ10	371652	373118	1.21	0.534	amino_acid_permease_24_putative
LINF_110005600	LinJ11	16937	21769	1.205	0.548	GRIP_domain_containing_protein_-_putative
LINF_150020000	LinJ15	522569	524044	0.973	0.39	nucleoside_transporter_1_putative
LINF_150020100	LinJ15	526294	527769	0.888	0.393	nucleoside_transporter_1_putative
LINF_190013300	LinJ19	349592	349969	0.644	0	ATG8/AUT7/APG8/PAZ2_putative
LINF_190013500	LinJ19	351766	352143	0.338	0	ATG8/AUT7/APG8/PAZ2_putative
LINF_190014000	LinJ19	363616	363993	1.194	0.376	ATG8/AUT7/APG8/PAZ2_-_putative
LINF_190014100	LinJ19	364704	365069	1.041	0.45	ATG8/AUT7/APG8/PAZ2_putative
LINF_220009500	LinJ22	187388	191371	0.35	0	hypothetical_protein_-_conserved
LINF_220012400	LinJ22	305238	307790	0.82	0.254	hypothetical_protein_-_conserved
LINF_250010100	LinJ25	158721	159239	3.718	1.055	RNAbinding_protein_putative_UPB1
LINF_250010200	LinJ25	168283	168786	3.807	1.066	RNAbinding_protein_putative_UPB1
LINF_270020800	LinJ27	650250	652994	0.813	0.341	hypothetical_protein_conserved
LINF_300021500	LinJ30	570409	570861	2.148	1.013	Protein_of_uncharacterised_function_(DUF1077)_putative
LINF_330040600	LinJ33	1440316	1443504	0.597	0	Flagellar_Member_8
LINF_330040800	LinJ33	1453827	1467362	0.375	0	Flagellar_Member_8
LINF_340034900	LinJ34	1275971	1276549	1.75	0.761	Amastin_surface_glycoprotein_putative
LINF_350019300	LinJ35	538590	539372	0.875	0.347	60S_ribosomal_protein_L2_-_putative
LINF_350019400	LinJ35	540946	541728	0.846	0.332	60S_ribosomal_protein_L2_-_putative
LINF_360078600	LinJ36	2639136	2639624	2.253	1.046	hypothetical_protein_-_conserved
gene_id	chro	start	end	NMC_FA23	NMC_LC_86	gene_function
LINF_070015100	LinJ07	461870	463777	1.152	0.486	hypothetical_protein_-_conserved
LINF_080012100	LinJ08	300238	300840	2.033	0.909	Amastin_surface_glycoprotein_-_putative
LINF_080012200	LinJ08	304863	305465	2.348	0.958	Amastin_surface_glycoprotein_-_putative
LINF_110018150	LinJ11	485392	490722	2.472	1.032	ATP-binding_cassette_protein_subfamily_A
LINF_110018200	LinJ11	493211	495187	3.321	1.054	ATPbinding_cassette_subfamily_A_member_1_putative
LINF_110018300	LinJ11	497029	502446	2.585	1.015	ATPbinding_cassette_subfamily_A_member_1_putative
LINF_120012700	LinJ12	385957	387276	2.647	0.98	hypothetical_protein_-_conserved
LINF_120012800	LinJ12	389815	390948	3.431	0.994	hypothetical_protein_-_conserved
LINF_120013300	LinJ12	407079	407564	2.994	1.204	hypothetical_protein_-_conserved
LINF_120013400	LinJ12	409695	411014	2.727	1.018	hypothetical_protein_-_conserved
LINF_120013500	LinJ12	413566	415191	6.838	0.991	surface_antigen_protein_2_-_putative
LINF_120014300	LinJ12	443773	445092	2.275	1.061	hypothetical_protein_-_conserved
LINF_140017400	LinJ14	494466	504251	1.111	0.501	kinesin_K39_-_putative
LINF_190013400	LinJ19	350679	351056	0.897	0.388	ATG8/AUT7/APG8/PAZ2_-_putative
LINF_190014000	LinJ19	363616	363993	1.555	0.672	ATG8/AUT7/APG8/PAZ2_-_putative
LINF_190014200	LinJ19	367200	367577	1.424	0.619	ATG8/AUT7/APG8/PAZ2_-_putative
LINF_220009400	LinJ22	183948	184724	0.606	0.048	hypothetical_protein_-_conserved
LINF_230018700	LinJ23	512504	513247	1.785	0.807	hydrophilic_acylated_surface_protein_b
LINF_270010400	LinJ27	218586	219551	0.59	0.191	calpain-like_cysteine_peptidase_-_putative
LINF_270010500	LinJ27	219608	221296	0.649	0.248	calpain-like_cysteine_peptidase_-_putative
LINF_270010600	LinJ27	221308	222963	0.647	0.2	calpain-like_cysteine_peptidase_-_putative
LINF_280035800	LinJ28	1105684	1107648	1.687	0.722	hsp70
LINF_300020200	LinJ30	517139	518089	4.556	0.981	p1/s1_nuclease
LINF_310009800	LinJ31	152089	152688	7.425	1.05	Amastin_surface_glycoprotein_-_putative
LINF_310023700	LinJ31	811017	812093	2.14	0.951	3-ketoacyl-CoA_thiolase-like_protein_-_putative
LINF_330040700	LinJ33	1443861	1447517	2.851	0.806	Flagellar_Member_8
LINF_330040800	LinJ33	1453827	1467362	0.872	0.314	Flagellar_Member_8
LINF_340024000	LinJ34	800758	801339	3.328	1.044	Amastin_surface_glycoprotein_-_putative
LINF_340035600	LinJ34	1301730	1302989	2.976	1.089	ribosomal_protein_L3_-_putative
LINF_340035700	LinJ34	1303857	1305116	3.28	1.171	ribosomal_protein_L3_-_putative
gene_id	chromosome	start	end	NMC_LEM00	NMC_LU22	gene_function
LINF_180018200	LinJ18	523635	524585	1.508	0.631	Mitochondrial_carrier_protein_-_putative
LINF_220021000	LinJ22	664742	665152	2.122	0.869	hypothetical_protein
LINF_270010300	LinJ27	204379	218529	1.152	0.498	calpain-like_cysteine_peptidase_-_putative
LINF_270010400	LinJ27	218586	219551	0.979	0.098	calpain-like_cysteine_peptidase_-_putative
LINF_270010500	LinJ27	219608	221296	1.171	0.207	calpain-like_cysteine_peptidase_-_putative
LINF_270010600	LinJ27	221308	222963	1.002	0.203	calpain-like_cysteine_peptidase_-_putative
LINF_270010700	LinJ27	222985	223308	0.468	0	hypothetical_protein
LINF_270010800	LinJ27	224232	224645	0.354	0	hypothetical_protein
LINF_270011000	LinJ27	226270	226704	0.63	0.074	hypothetical_protein_-_conserved
LINF_290019500	LinJ29	573647	574264	1.16	0.484	Amastin_surface_glycoprotein
LINF_300021400	LinJ30	568748	569134	2.331	1.074	hypothetical_protein_-_conserved
LINF_360005000	LinJ36	3393	5483	1.543	0.484	phosphoglycan_beta_1
LINF_180018200	LinJ18	523635	524585	1.508	0.631	Mitochondrial_carrier_protein_-_putative

## Sheet: Supplementary 3
The commun SNPs among the six samples and their frequency
SNV	FA23	LU22	LEM00	ERR524883	LC_86	SLH16	EFFECT
LinJ04_330710_C_T	1	1	1	1	1	1	INTERGENIC
LinJ04_383835_A_G	1	1	1	1	1	1	G|synonymous_variant|LOW|EXON_LinJ04_380649_384185|LINF_040015100|transcript|LINF_040015100|pseudogene|1/1|n.351T>C|p.Ser117Ser|351/3537|351/-1|117/-1||
LinJ06_14190_T_C	1	1	1	1	1	1	INTERGENIC
LinJ06_212749_C_G	1	1	1	1	1	1	G|synonymous_variant|LOW|EXON_LinJ06_211700_216034|LINF_060011600|transcript|LINF_060011600|pseudogene|1/1|n.1050C>G|p.Arg350Arg|1050/4335|1050/-1|350/-1||
LinJ06_399699_G_A	1	1	1	1	1	1	A|missense_variant|MODERATE|EXON_LinJ06_395006_400555|LINF_060014700|transcript|LINF_060014700|pseudogene|1/1|n.4694G>A|p.Ser1565Asn|4694/5550|4694/-1|1565/-1||
LinJ08_2563_A_T	1	1	1	1	1	1	INTERGENIC
LinJ09_19337_C_T	1	1	1	1	1	1	T|missense_variant|MODERATE|EXON_LinJ09_17968_21672|LINF_090005800|transcript|LINF_090005800|pseudogene|1/1|n.1370C>T|p.Ala457Val|1370/3705|1370/-1|457/-1||
LinJ09_155416_T_G	1	1	1	1	1	1	G|synonymous_variant|LOW|EXON_LinJ09_151841_157735|LINF_090009800|transcript|LINF_090009800|pseudogene|1/1|n.3576T>G|p.Leu1192Leu|3576/5895|3576/-1|1192/-1||
LinJ09_186231_T_C	1	1	1	1	1	1	C|missense_variant|MODERATE|EXON_LinJ09_181638_190457|LINF_090010500|transcript|LINF_090010500|pseudogene|1/1|n.4594T>C|p.Trp1532Arg|4594/8820|4594/-1|1532/-1||
LinJ09_186566_T_C	1	1	1	1	1	1	C|synonymous_variant|LOW|EXON_LinJ09_181638_190457|LINF_090010500|transcript|LINF_090010500|pseudogene|1/1|n.4929T>C|p.Ile1643Ile|4929/8820|4929/-1|1643/-1||
LinJ09_363661_T_C	1	1	1	1	1	1	INTERGENIC
LinJ10_15546_T_C	1	1	1	1	1	1	INTERGENIC
LinJ10_473997_A_G	1	1	1	1	1	1	INTERGENIC
LinJ10_481016_A_G	1	1	1	1	1	1	G|missense_variant|MODERATE|EXON_LinJ10_480391_481578|LINF_100017300|transcript|LINF_100017300|pseudogene|1/1|n.563T>C|p.Val188Ala|563/1188|563/-1|188/-1||
LinJ11_96416_A_C	1	1	1	1	1	1	C|missense_variant|MODERATE|EXON_LinJ11_95313_98984|LINF_110008100|transcript|LINF_110008100|pseudogene|1/1|n.1104A>C|p.Glu368Asp|1104/3672|1104/-1|368/-1||
LinJ12_6436_C_T	1	1	1	1	1	1	INTERGENIC
LinJ12_32994_C_T	1	1	1	1	1	1	INTERGENIC
LinJ12_120799_A_G	1	1	1	1	1	1	G|missense_variant|MODERATE|EXON_LinJ12_120408_122315|LINF_120008200|transcript|LINF_120008200|pseudogene|1/1|n.392A>G|p.Asn131Ser|392/1908|392/-1|131/-1||
LinJ12_246757_G_A	1	1	1	1	1	1	INTERGENIC
LinJ12_292519_G_A	1	1	1	1	1	1	A|missense_variant|MODERATE|EXON_LinJ12_290995_292812|LINF_120010600|transcript|LINF_120010600|pseudogene|1/1|n.1525G>A|p.Val509Ile|1525/1818|1525/-1|509/-1||
LinJ12_345637_C_A	1	1	1	1	1	1	A|missense_variant|MODERATE|EXON_LinJ12_344586_346223|LINF_120011600|transcript|LINF_120011600|pseudogene|1/1|n.1052C>A|p.Ala351Glu|1052/1638|1052/-1|351/-1||
LinJ12_549590_G_A	1	1	1	1	1	1	INTERGENIC
LinJ12_591403_G_A	1	1	1	1	1	1	INTERGENIC
LinJ13_651131_T_C	1	1	1	1	1	1	C|missense_variant|MODERATE|EXON_LinJ13_650822_652645|LINF_130022400|transcript|LINF_130022400|pseudogene|1/1|n.310T>C|p.Ser104Pro|310/1824|310/-1|104/-1||
LinJ14_5216_A_G	1	1	1	1	1	1	G|synonymous_variant|LOW|EXON_LinJ14_4215_7358|LINF_140005100|transcript|LINF_140005100|pseudogene|1/1|n.1002A>G|p.Glu334Glu|1002/3144|1002/-1|334/-1||
LinJ14_42749_T_C	1	1	1	1	1	1	INTERGENIC
LinJ14_130161_C_A	1	1	1	1	1	1	INTERGENIC
LinJ15_217241_A_G	1	1	1	1	1	1	G|synonymous_variant|LOW|EXON_LinJ15_204741_219545|LINF_150012100|transcript|LINF_150012100|pseudogene|1/1|n.12501A>G|p.Ala4167Ala|12501/14805|12501/-1|4167/-1||
LinJ15_397524_A_C	1	1	1	1	1	1	C|missense_variant|MODERATE|EXON_LinJ15_397045_398355|LINF_150016300|transcript|LINF_150016300|pseudogene|1/1|n.832T>G|p.Ser278Ala|832/1311|832/-1|278/-1||
LinJ16_197032_A_G	1	1	1	1	1	1	INTERGENIC
LinJ16_247867_C_T	1	1	1	1	1	1	INTERGENIC
LinJ16_514229_A_G	1	1	1	1	1	1	INTERGENIC
LinJ17_291728_T_C	1	1	1	1	1	1	C|missense_variant|MODERATE|EXON_LinJ17_291280_291945|LINF_170011900|transcript|LINF_170011900|pseudogene|1/1|n.218A>G|p.Gln73Arg|218/666|218/-1|73/-1||
LinJ17_532290_T_C	1	1	1	1	1	1	INTERGENIC
LinJ18_21811_G_A	1	1	1	1	1	1	INTERGENIC
LinJ18_218352_A_G	1	1	1	1	1	1	G|missense_variant|MODERATE|EXON_LinJ18_217955_219097|LINF_180010600|transcript|LINF_180010600|pseudogene|1/1|n.746T>C|p.Met249Thr|746/1143|746/-1|249/-1||
LinJ18_256093_T_C	1	1	1	1	1	1	C|missense_variant|MODERATE|EXON_LinJ18_255477_257165|LINF_180011600|transcript|LINF_180011600|pseudogene|1/1|n.617T>C|p.Leu206Ser|617/1689|617/-1|206/-1||
LinJ19_186330_G_A	1	1	1	1	1	1	INTERGENIC
LinJ19_508341_A_C	1	1	1	1	1	1	INTERGENIC
LinJ20_362782_G_C	1	1	1	1	1	1	C|missense_variant|MODERATE|EXON_LinJ20_361778_368041|LINF_200014200|transcript|LINF_200014200|pseudogene|1/1|n.1005G>C|p.Glu335Asp|1005/6264|1005/-1|335/-1||
LinJ20_526887_G_A	1	1	1	1	1	1	INTERGENIC
LinJ21_35380_T_C	1	1	1	1	1	1	C|missense_variant|MODERATE|EXON_LinJ21_31962_36842|LINF_210006500|transcript|LINF_210006500|pseudogene|1/1|n.3419T>C|p.Met1140Thr|3419/4881|3419/-1|1140/-1||
LinJ21_564945_T_C	1	1	1	1	1	1	INTERGENIC
LinJ21_744573_T_C	1	1	1	1	1	1	C|missense_variant|MODERATE|EXON_LinJ21_744272_745666|LINF_210028200|transcript|LINF_210028200|pseudogene|1/1|n.302T>C|p.Val101Ala|302/1395|302/-1|101/-1||
LinJ22_112588_T_G	1	1	1	1	1	1	G|missense_variant|MODERATE|EXON_LinJ22_111251_113776|LINF_220007800|transcript|LINF_220007800|pseudogene|1/1|n.1189A>C|p.Lys397Gln|1189/2526|1189/-1|397/-1||
LinJ22_252686_A_G	1	1	1	1	1	1	INTERGENIC
LinJ22_341289_T_G	1	1	1	1	1	1	INTERGENIC
LinJ22_358073_T_C	1	1	1	1	1	1	C|synonymous_variant|LOW|EXON_LinJ22_357095_360532|LINF_220013400|transcript|LINF_220013400|pseudogene|1/1|n.2460A>G|p.Leu820Leu|2460/3438|2460/-1|820/-1||
LinJ23_14481_T_C	1	1	1	1	1	1	C|missense_variant|MODERATE|EXON_LinJ23_14042_14563|LINF_230005600|transcript|LINF_230005600|pseudogene|1/1|n.440T>C|p.Val147Ala|440/522|440/-1|147/-1||
LinJ23_90442_T_C	1	1	1	1	1	1	C|missense_variant|MODERATE|EXON_LinJ23_88620_93329|LINF_230007800|transcript|LINF_230007800|pseudogene|1/1|n.1823T>C|p.Met608Thr|1823/4710|1823/-1|608/-1||
LinJ23_331297_C_T	1	1	1	1	1	1	INTERGENIC
LinJ23_462305_A_G	1	1	1	1	1	1	G|missense_variant|MODERATE|EXON_LinJ23_458907_467531|LINF_230017400|transcript|LINF_230017400|pseudogene|1/1|n.5227T>C|p.Tyr1743His|5227/8625|5227/-1|1743/-1||
LinJ23_683117_A_G	1	1	1	1	1	1	G|synonymous_variant|LOW|EXON_LinJ23_680154_685760|LINF_230023100|transcript|LINF_230023100|pseudogene|1/1|n.2964A>G|p.Glu988Glu|2964/5607|2964/-1|988/-1||
LinJ24_322662_A_G	1	1	1	1	1	1	G|missense_variant|MODERATE|EXON_LinJ24_321851_325429|LINF_240014200|transcript|LINF_240014200|pseudogene|1/1|n.812A>G|p.His271Arg|812/3579|812/-1|271/-1||
LinJ24_479859_T_C	1	1	1	1	1	1	INTERGENIC
LinJ24_769151_G_A	1	1	1	1	1	1	A|missense_variant|MODERATE|EXON_LinJ24_766383_769652|LINF_240026300|transcript|LINF_240026300|pseudogene|1/1|n.502C>T|p.Leu168Phe|502/3270|502/-1|168/-1||
LinJ25_54022_T_C	1	1	1	1	1	1	C|synonymous_variant|LOW|EXON_LinJ25_53332_57462|LINF_250007100|transcript|LINF_250007100|pseudogene|1/1|n.3441A>G|p.Ala1147Ala|3441/4131|3441/-1|1147/-1||
LinJ25_75969_T_C	1	1	1	1	1	1	C|missense_variant|MODERATE|EXON_LinJ25_74218_77688|LINF_250007800|transcript|LINF_250007800|pseudogene|1/1|n.1720A>G|p.Thr574Ala|1720/3471|1720/-1|574/-1||
LinJ25_250571_C_T	1	1	1	1	1	1	INTERGENIC
LinJ25_304674_G_A	1	1	1	1	1	1	A|missense_variant|MODERATE|EXON_LinJ25_302391_305519|LINF_250014100|transcript|LINF_250014100|pseudogene|1/1|n.2284G>A|p.Val762Ile|2284/3129|2284/-1|762/-1||
LinJ26_635236_A_G	1	1	1	1	1	1	INTERGENIC
LinJ26_919926_T_C	1	1	1	1	1	1	C|synonymous_variant|LOW|EXON_LinJ26_911956_923910|LINF_260029200|transcript|LINF_260029200|pseudogene|1/1|n.7971T>C|p.Leu2657Leu|7971/11955|7971/-1|2657/-1||
LinJ26_937218_G_A	1	1	1	1	1	1	A|missense_variant|MODERATE|EXON_LinJ26_925058_940366|LINF_260029300|transcript|LINF_260029300|pseudogene|1/1|n.12161G>A|p.Gly4054Glu|12161/15309|12161/-1|4054/-1||
LinJ26_951943_T_C	1	1	1	1	1	1	C|synonymous_variant|LOW|EXON_LinJ26_950312_952246|LINF_260029700|transcript|LINF_260029700|pseudogene|1/1|n.1632T>C|p.Thr544Thr|1632/1935|1632/-1|544/-1||
LinJ27_196573_C_T	1	1	1	1	1	1	INTERGENIC
LinJ27_390709_T_C	1	1	1	1	1	1	C|missense_variant|MODERATE|EXON_LinJ27_389679_394763|LINF_270015200|transcript|LINF_270015200|pseudogene|1/1|n.1031T>C|p.Val344Ala|1031/5085|1031/-1|344/-1||
LinJ27_453783_G_C	1	1	1	1	1	1	INTERGENIC
LinJ27_462375_A_C	1	1	1	1	1	1	INTERGENIC
LinJ27_619214_A_G	1	1	1	1	1	1	INTERGENIC
LinJ27_624649_G_A	1	1	1	1	1	1	A|missense_variant|MODERATE|EXON_LinJ27_623178_625238|LINF_270020300|transcript|LINF_270020300|pseudogene|1/1|n.1472G>A|p.Arg491Gln|1472/2061|1472/-1|491/-1||
LinJ27_867971_A_G	1	1	1	1	1	1	G|synonymous_variant|LOW|EXON_LinJ27_865190_870364|LINF_270025300|transcript|LINF_270025300|pseudogene|1/1|n.2394T>C|p.Thr798Thr|2394/5175|2394/-1|798/-1||
LinJ27_875578_C_A	1	1	1	1	1	1	INTERGENIC
LinJ28_175_G_A	1	1	1	1	1	1	INTERGENIC
LinJ28_363524_A_G	1	1	1	1	1	1	G|synonymous_variant|LOW|EXON_LinJ28_363189_364439|LINF_280015500|transcript|LINF_280015500|pseudogene|1/1|n.336A>G|p.Arg112Arg|336/1251|336/-1|112/-1||
LinJ28_655001_G_C	1	1	1	1	1	1	INTERGENIC
LinJ28_1008051_G_A	1	1	1	1	1	1	A|missense_variant|MODERATE|EXON_LinJ28_1007039_1011709|LINF_280032600|transcript|LINF_280032600|pseudogene|1/1|n.1013G>A|p.Gly338Glu|1013/4671|1013/-1|338/-1||
LinJ28_1118266_G_A	1	1	1	1	1	1	A|missense_variant|MODERATE|EXON_LinJ28_1117911_1119407|LINF_280036200|transcript|LINF_280036200|pseudogene|1/1|n.1142C>T|p.Ala381Val|1142/1497|1142/-1|381/-1||
LinJ29_272222_A_G	1	1	1	1	1	1	INTERGENIC
LinJ29_1089000_C_T	1	1	1	1	1	1	T|missense_variant|MODERATE|EXON_LinJ29_1088504_1089622|LINF_290030900|transcript|LINF_290030900|pseudogene|1/1|n.623G>A|p.Arg208Lys|623/1119|623/-1|208/-1||
LinJ29_1127003_G_C	1	1	1	1	1	1	INTERGENIC
LinJ29_1209040_A_G	1	1	1	1	1	1	G|missense_variant|MODERATE|EXON_LinJ29_1207690_1209258|LINF_290034500|transcript|LINF_290034500|pseudogene|1/1|n.1351A>G|p.Lys451Glu|1351/1569|1351/-1|451/-1||
LinJ30_162796_C_T	1	1	1	1	1	1	INTERGENIC
LinJ30_196372_T_C	1	1	1	1	1	1	INTERGENIC
LinJ30_693732_C_T	1	1	1	1	1	1	INTERGENIC
LinJ30_855155_A_G	1	1	1	1	1	1	INTERGENIC
LinJ30_942768_G_A	1	1	1	1	1	1	INTERGENIC
LinJ30_1076237_G_A	1	1	1	1	1	1	INTERGENIC
LinJ30_1167048_C_T	1	1	1	1	1	1	INTERGENIC
LinJ31_101594_T_C	1	1	1	1	1	1	INTERGENIC
LinJ31_630010_C_T	1	1	1	1	1	1	INTERGENIC
LinJ31_718344_G_A	1	1	1	1	1	1	INTERGENIC
LinJ31_730191_A_G	1	1	1	1	1	1	G|synonymous_variant|LOW|EXON_LinJ31_729846_734735|LINF_310022000|transcript|LINF_310022000|pseudogene|1/1|n.4545T>C|p.Cys1515Cys|4545/4890|4545/-1|1515/-1||
LinJ32_185754_A_G	1	1	1	1	1	1	G|missense_variant|MODERATE|EXON_LinJ32_185598_186689|LINF_320010400|transcript|LINF_320010400|pseudogene|1/1|n.157A>G|p.Arg53Gly|157/1092|157/-1|53/-1||
LinJ32_831054_G_A	1	1	1	1	1	1	INTERGENIC
LinJ32_1010793_C_T	1	1	1	1	1	1	INTERGENIC
LinJ32_1014254_A_G	1	1	1	1	1	1	INTERGENIC
LinJ32_1113064_C_G	1	1	1	1	1	1	G|missense_variant|MODERATE|EXON_LinJ32_1112490_1114202|LINF_320035500|transcript|LINF_320035500|pseudogene|1/1|n.1139G>C|p.Gly380Ala|1139/1713|1139/-1|380/-1||
LinJ32_1128584_T_C	1	1	1	1	1	1	C|missense_variant|MODERATE|EXON_LinJ32_1127982_1129763|LINF_320035900|transcript|LINF_320035900|pseudogene|1/1|n.1180A>G|p.Thr394Ala|1180/1782|1180/-1|394/-1||
LinJ32_1178666_C_T	1	1	1	1	1	1	T|synonymous_variant|LOW|EXON_LinJ32_1178292_1178738|LINF_320037400|transcript|LINF_320037400|pseudogene|1/1|n.375C>T|p.Asp125Asp|375/447|375/-1|125/-1||
LinJ32_1237716_G_A	1	1	1	1	1	1	A|missense_variant|MODERATE|EXON_LinJ32_1235307_1243184|LINF_320039000|transcript|LINF_320039000|pseudogene|1/1|n.2410G>A|p.Val804Met|2410/7878|2410/-1|804/-1||
LinJ33_97212_G_C	1	1	1	1	1	1	C|missense_variant|MODERATE|EXON_LinJ33_96758_98914|LINF_330008300|transcript|LINF_330008300|pseudogene|1/1|n.1703C>G|p.Ala568Gly|1703/2157|1703/-1|568/-1||
LinJ33_198640_T_C	1	1	1	1	1	1	C|missense_variant|MODERATE|EXON_LinJ33_195689_198703|LINF_330011600|transcript|LINF_330011600|pseudogene|1/1|n.64A>G|p.Thr22Ala|64/3015|64/-1|22/-1||
LinJ33_467574_G_A	1	1	1	1	1	1	INTERGENIC
LinJ33_852035_A_C	1	1	1	1	1	1	INTERGENIC
LinJ33_1513426_G_A	1	1	1	1	1	1	INTERGENIC
LinJ34_348266_T_G	1	1	1	1	1	1	G|missense_variant|MODERATE|EXON_LinJ34_347791_349200|LINF_340013300|transcript|LINF_340013300|pseudogene|1/1|n.476T>G|p.Leu159Arg|476/1410|476/-1|159/-1||
LinJ34_628322_A_C	1	1	1	1	1	1	C|missense_variant|MODERATE|EXON_LinJ34_627482_628702|LINF_340020400|transcript|LINF_340020400|pseudogene|1/1|n.381T>G|p.Asp127Glu|381/1221|381/-1|127/-1||
LinJ34_777707_A_G	1	1	1	1	1	1	INTERGENIC
LinJ34_1794923_G_A	1	1	1	1	1	1	INTERGENIC
LinJ35_1830791_T_C	1	1	1	1	1	1	C|missense_variant|MODERATE|EXON_LinJ35_1830244_1833246|LINF_350054300|transcript|LINF_350054300|pseudogene|1/1|n.548T>C|p.Ile183Thr|548/3003|548/-1|183/-1||
LinJ35_1872634_G_A	1	1	1	1	1	1	INTERGENIC
LinJ36_363506_A_G	1	1	1	1	1	1	G|synonymous_variant|LOW|EXON_LinJ36_363174_363572|LINF_360015000|transcript|LINF_360015000|pseudogene|1/1|n.333A>G|p.Gly111Gly|333/399|333/-1|111/-1||
LinJ36_572794_C_T	1	1	1	1	1	1	INTERGENIC
LinJ36_1052900_G_A	1	1	1	1	1	1	A|missense_variant|MODERATE|EXON_LinJ36_1052431_1053552|LINF_360032900|transcript|LINF_360032900|pseudogene|1/1|n.470G>A|p.Cys157Tyr|470/1122|470/-1|157/-1||
LinJ36_1198346_G_A	1	1	1	1	1	1	INTERGENIC
LinJ36_1287736_G_A	1	1	1	1	1	1	A|missense_variant|MODERATE|EXON_LinJ36_1286448_1287851|LINF_360039700|transcript|LINF_360039700|pseudogene|1/1|n.116C>T|p.Ala39Val|116/1404|116/-1|39/-1||
LinJ36_1569566_T_C	1	1	1	1	1	1	C|missense_variant|MODERATE|EXON_LinJ36_1569553_1571133|LINF_360049200|transcript|LINF_360049200|pseudogene|1/1|n.14T>C|p.Leu5Pro|14/1581|14/-1|5/-1||
LinJ36_1746064_A_G	1	1	1	1	1	1	INTERGENIC
LinJ36_1770626_T_C	1	1	1	1	1	1	INTERGENIC
LinJ36_1801182_A_C	1	1	1	1	1	1	C|missense_variant|MODERATE|EXON_LinJ36_1798268_1801693|LINF_360054800|transcript|LINF_360054800|pseudogene|1/1|n.2915A>C|p.His972Pro|2915/3426|2915/-1|972/-1||
LinJ36_1932672_A_C	1	1	1	1	1	1	C|missense_variant|MODERATE|EXON_LinJ36_1928837_1935202|LINF_360058500|transcript|LINF_360058500|pseudogene|1/1|n.2531T>G|p.Val844Gly|2531/6366|2531/-1|844/-1||
LinJ36_2242763_A_G	1	1	1	1	1	1	G|synonymous_variant|LOW|EXON_LinJ36_2240957_2242999|LINF_360067300|transcript|LINF_360067300|pseudogene|1/1|n.237T>C|p.Gly79Gly|237/2043|237/-1|79/-1||
LinJ36_2428678_A_G	1	1	1	1	1	1	G|missense_variant|MODERATE|EXON_LinJ36_2426763_2431169|LINF_360072200|transcript|LINF_360072200|pseudogene|1/1|n.2492T>C|p.Ile831Thr|2492/4407|2492/-1|831/-1||
LinJ36_2441665_T_C	1	1	1	1	1	1	C|synonymous_variant|LOW|EXON_LinJ36_2441614_2442504|LINF_360072500|transcript|LINF_360072500|pseudogene|1/1|n.840A>G|p.Gln280Gln|840/891|840/-1|280/-1||
LinJ36_2613457_G_A	1	1	1	1	1	1	INTERGENIC
LinJ31_422871_T_G	1	0.98	1	1	1	1	INTERGENIC
LinJ11_420864_A_C	1	0.98	1	1	1	1	INTERGENIC
LinJ29_493554_T_G	1	0.98	1	1	1	1	INTERGENIC
LinJ33_1207945_A_C	1	1	0.98	1	1	1	C|synonymous_variant|LOW|EXON_LinJ33_1193561_1208917|LINF_330037100|transcript|LINF_330037100|pseudogene|1/1|n.14385A>C|p.Ile4795Ile|14385/15357|14385/-1|4795/-1||
LinJ01_206366_C_A	0.99	1	0.98	1	1	1	INTERGENIC
LinJ30_1244004_A_G	1	1	1	0.96	1	1	INTERGENIC
LinJ24_218788_T_G	1	1	1	1	0.98	1	INTERGENIC
LinJ26_731192_T_G	1	1	1	1	0.98	1	INTERGENIC
LinJ33_351073_G_C	1	1	1	1	0.98	1	C|missense_variant|MODERATE|EXON_LinJ33_348591_351341|LINF_330015800|transcript|LINF_330015800|pseudogene|1/1|n.2483G>C|p.Gly828Ala|2483/2751|2483/-1|828/-1||
LinJ18_142662_A_C	1	1	1	1	0.97	1	INTERGENIC
LinJ21_702476_T_G	1	1	1	1	1	0.98	INTERGENIC
LinJ22_780984_C_T	0.86	0.61	0.52	0.66	0.62	0.66	INTERGENIC
LinJ11_568115_T_C	1	0.41	0.44	0.41	0.45	0.56	INTERGENIC
LinJ34_1243881_T_C	1	0.45	0.48	0.43	0.47	0.49	INTERGENIC
LinJ27_1173822_T_C	0.21	0.25	0.35	0.32	0.17	0.408	C|missense_variant|MODERATE|EXON_LinJ27_1172826_1174127|LINF_270033890|transcript|LINF_270033890|pseudogene|1/1|n.997T>C|p.Ser333Pro|997/1302|997/-1|333/-1||
LinJ22_780769_C_T	0.48	0.36	0.31	0.28	0.32	0.39	INTERGENIC

## Sheet: Supplementary 4
The values of assignments of the samples to other Leishmania species
Species	ERR1913337_control	ERR524883	FA23	LC86	LEM00	LU22	SLH16
Leishmania braziliensis	0.00	0.00	0.00	0.00	0.00	0.00	0.00
Leishmania donovani	0.00	3.74	22.20	5.86	4.33	4.63	4.61
Leishmania enriettii	0.00	0.00	0.00	0.00	0.00	0.00	0.00
Leishmania infantum	100.00	95.48	76.85	93.32	94.73	94.65	94.39
Leishmania major	0.00	0.46	0.54	0.35	0.45	0.35	0.52
Leishmania martiniquensis	0.00	0.04	0.03	0.06	0.04	0.03	0.04
Leishmania mexicana	0.00	0.28	0.34	0.38	0.41	0.35	0.40
Leishmania orientalis	0.00	0.00	0.00	0.00	0.00	0.00	0.00
Leishmania panamensis	0.00	0.00	0.00	0.00	0.00	0.00	0.00
Leishmania sp. Ghana 2012 LV757	0.00	0.00	0.00	0.00	0.00	0.00	0.00
Leishmania sp. Namibia	0.00	0.00	0.03	0.03	0.04	0.00	0.04
